# Supplementary material for: Efficacy and immunogenic effects of Tumor Treating Fields (TTFields) in preclinical models of pancreatic ductal adenocarcinoma, with and without gemcitabine/nab‐paclitaxel
Source: Int J Cancer. 2026 Feb 27;158(12):3091–100. doi: 10.1002/ijc.70408 (PMC13106910; doi:10.1002/ijc.70408)
Supplement: Supplementary file 2 — Table S1. Sequencing coverage and quality statistics. [file IJC-158-3091-s002.xlsx]

## Sheet: output_QC_table
Supplementary Table S1. Sequencing Coverage and Quality Statistics
*GENCODE human reference GRCh38.p13 with annotation file gencode.v36.annotation.gtf (both downloaded from https://www.gencodegenes.org/human/) was used as reference genome.
Sample ID	Total number of sequenced reads*	Total number of uniquely mapped reads	RNA integrity number (RIN)	Total number of uniquely mapped reads after Umitools deduplication	Ratio of all reads aligned to rRNA regions to total uniquely mapped reads (rRNA rate)	Ratio of exon-mapped reads to total uniquely mapped reads (Expression Profile Efficiency)	Total number of detected transcripts with reads ≥1
141	6465874	5835071	10	5572923	0.0887748	0.851597	17285
142	17280970	15553531	10	14318265	0.0925591	0.850646	20675
143	17158252	15184662	10	13955733	0.105531	0.851897	20805
144	10130069	9038843	10	8450497	0.0999021	0.843789	19615
145	19069284	16881119	10	15150661	0.107783	0.848139	21654
146	17767129	15758477	9.9	14568252	0.106887	0.836761	21714
147	19128188	16816760	9.9	15134156	0.115929	0.844758	21304
148	17407029	15161818	10	13165339	0.12284	0.845721	21391
149	14674416	13003797	10	11979747	0.107227	0.840644	20376
150	23900608	21174315	10	18869588	0.106542	0.83971	22910
151	24474827	22043654	9.9	20780369	0.0914005	0.862262	24339
152	10236882	9205765	10	8754217	0.0920151	0.860766	21078
153	7969001	7100434	10	6739826	0.10262	0.860962	20278
154	8614973	7779612	9.8	7376998	0.0880275	0.85034	20787
155	16911068	14892272	10	13657265	0.112912	0.845076	23851
156	18272243	16010326	9.5	14693009	0.118154	0.865324	22812
157	21659867	19250839	10	17702127	0.103319	0.860011	23348
158	19570674	17039610	9.8	15339110	0.124828	0.84812	23883
159	32449795	27862387	10	17033585	0.131021	0.848198	23907
160	16497391	14655200	9.8	13738970	0.104244	0.845003	23279
161	25417697	22730238	10	20421353	0.0972382	0.866839	23704
162	16892869	15157066	10	14076964	0.0948269	0.8629	22337
163	15110406	13605919	10	12845811	0.0909853	0.86254	22026
164	11782125	10565994	10	9850303	0.0942769	0.850419	21321
165	10714790	9689354	10	9167913	0.0879798	0.847772	21581
166	23345947	19872810	9.9	18236299	0.148102	0.83218	25454
167	14215320	12568367	10	11734612	0.109859	0.854737	22328
168	22708016	19866211	10	18467112	0.120437	0.851172	24226
169	14445026	10814332	10	10237038	0.28498	0.797578	23400
170	20669295	18170611	10	16697451	0.114087	0.84455	23985
81	25423476	22207783	9.6	19519440	0.121719	0.865385	19371
82	26180800	22145816	7.5	15882319	0.151914	0.85794	19254
83	21413358	17533961	9.4	15001702	0.184287	0.853025	21873
84	24864038	21287606	9	16797837	0.141236	0.862457	19554
85	24099193	19941759	9.5	16596204	0.173105	0.861005	20802
86	15432764	13609048	9.9	12484429	0.112913	0.860879	18562
87	19174969	16706725	9.8	14640390	0.123972	0.859053	18076
88	26661458	22339317	9.7	18198274	0.160918	0.857194	21171
89	25596063	21487288	9.9	15209537	0.158122	0.851348	21508
90	22808873	19280283	8.1	13420900	0.148999	0.854767	18630
